# Supplementary material for: Genetic changes and testing associated with childhood glaucoma: A systematic review
Source: PLoS One. 2024 Feb 22;19(2):e0298883. doi: 10.1371/journal.pone.0298883 (PMC10883561; doi:10.1371/journal.pone.0298883)
Supplement: S1 Appendix — (XLSX) [file pone.0298883.s003.xlsx]

## Sheet: Case Studies
Author	Year	Title	Age at diagnosis	Age unit	Country	Glaucoma Diagnosis	Associated anomalies	Unilateral/Bilateral	Gene involved	Genetic change	Specific Genetic Change	Zygosity	Family History	Modality of Diagnosis	Details on test	Notes
Kletke, et al	2020	A de novo mutation in PITX2 underlies a unique form of Axenfeld-Rieger syndrome with corneal neovascularization and extensive proliferative vitreoretinopathy	5	weeks	Canada	glaucoma associated with non-acquired ocular anomalies	Axenfield Rieger anomaly	bilateral	PITX2	frameshift	p.Leu212Valfs*39	heterozygous	none; de novo mutation	panel	anterior segment dysgenesis panel
Gupta, et al	2023	A new association of PAX6 variation with Juvenile onset open angle glaucoma				JOAG	aniridia	unilateral	PAX6	missense	p. Pro375Gln	heterozygous	sibling had juvenile ocular hypertension	WES
Li, et al	2021	A novel missense mutation of FOXC1 in an Axenfeld–Rieger syndrome patient with a congenital atrial septal defect and sublingual cyst: a case report and literature review	7	years	China	PCG	axenfield Rieger anomaly	bilateral	FOXC1	missense	p. S82R	heterozygous	none; de novo mutation	next generation sequencing
Magliyah, et al	2021	A novel c.980C>G variant in OAT results in identifiable gyrate atrophy phenotype associated with retinal detachment in a young female	9	years	Saudi Arabia	glaucoma associated with non-acquired ocular anomalies	gyrate atrophy of the choroid and retina	unilateral	OAT	missense	p. Pro327Arg	homozygous	sibling had similar condition	WES
Chang, et al	2015	A novel splice site mutation in the PAX6 gene in a Korean family with isolated aniridia	1	months	Korea	PCG	aniridia	bilateral	PAX6	deletion	c.357+1delG	heterozygous	sibling had similar condition	gene sequencing
Kakiuchi, et al	1999	A novel truncating mutation of cytochrome P4501B1 (CYP1B1) gene in primary infantile glaucoma	5	months	Japan	PCG		bilateral	CYP1B1	missense	c.430insG	homozygous		gene sequencing
Zhuo, et al	2006	Analysis of MYOC gene mutation in a Chinese glaucoma family with primary open-angle glaucoma and primary congenital glaucoma	1.5	years	China	PCG		bilateral	MYOC	missense	homozygous A→G transitions at 35 base of intron 2 downstream from exon 2 in one allele	homozygous	parents had consanguinous marriage; sibling was unaffected heterozygote	gene sequencing
Caglayan, et al	2011	Aniridia phenotype and myopia in a turkish boy with a PAX6 gene mutation			Turkey	PCG	aniridia	bilateral	PAX6	deletion	c.474delC	heterozygous	none; de novo mutation
Kumar, et al	2016	Axenfeld-Rieger Syndrome and Leukoencephalopathy Caused by a Mutation in FOXC1	neonatal period		USA	PCG	axenfield Rieger anomaly	bilateral	FOXC1	nonsense	p.Tyr159* (premature termination codon)	heterozygous	father and brother both had Axenfeld-Rieger anomaly	next generation sequencing
Guceve, et al	2011	Billateral polycystic kidneys in a girl with WAGR syndrome	1.5	years		PCG	WAGR	bilateral	PAX6	deletion	11p13 deletion	heterozygous		FISH
Lombardo, et al	2019	CGH array for the identification of a compound heterozygous mutation in the CYP1B1 gene in a patient with bilateral anterior segment dysgenesis				PCG		bilateral	CYP1B1	missense	c.182 G>A	homozygous	parents were unaffected and heterozygous	microarray
Kuo, et al	2017	Characterization of a variant of gap junction protein α8 identified in a family with hereditary cataract	0.25	years	USA	PCG	congenital cataracts	bilateral	GJA8	missense	c.658A>D	heterozygous	variant in mom and aunt (affected) and in grandfather (unaffected)	WES
AlSaad, et al	2020	Chromosome 1q Terminal Deletion and Congenital Glaucoma: A Case Report	0	years	Saudi Arabia	PCG		bilateral	chromosome 1q genes	deletion	del (1) (q31q42.1)	heterozygous	none; de novo mutation	karyotyping with G-banding
Okamoto, et al	2005	Chromosome 1q deletion and congenital glaucoma	0	years	Japan	PCG		bilateral	chromosome 1q genes	deletion	del (1) (q24.3q31.2)	heterozygous	none; de novo mutation	karyotyping with G-banding, FISH		MYOC gene was part of deletion
Khan, et al	2014	Complete aniridia with central keratopathy and congenital glaucoma is a CYP1B1-related phenotype	4	years	Saudi Arabia	PCG	aniridia	bilateral	CYP1B1	missense	p.Arg145ProfsX4	homozygous	family members with heterozygous mutation were unaffected; also had 3 affected family members with homozygous same mutation	gene sequencing
Ouyang, et al	2022	Detection of a novel PAX6 variant in a Chinese family with multiple ocular abnormalities	13	years	China	PCG	aniridia	bilateral	PAX6	nonsense	p.Pro39llefsTer17	heterozygous	brother had glaucoma, father had limited vision, mother and grandparents wer normal	WES
Somrajan, et al	2021	Digenic Inheritance in Juvenile Open-Angle Glaucoma			India	JOAG			LTBP2 and MYOC	missense	p.P370L, p.P432L	heterozygous	family had autosomal dominant inheritance of JOAG	WES		mutations in MYOC and LTBP2 segregated together in affected individuals --> severe phenotype --> suggests digenic inheritance of the two genes
Gupta, et al	2021	Exome sequencing identifies procollagen-lysine 2-oxoglutarate 5-dioxygenase 2 mutations in primary congenital and juvenile glaucoma	0.67	years	India	PCG		bilateral	PLOD2	missense	p.Y642C	heterozygous	none; de novo mutation	WES		monozygotic twins; later zebrafish in sity hybridization toevaluate gene expression revealed expression of PLOD2 gene during eye embryogenesis
Mauri, et al	2016	Expanding the clinical spectrum of COL1A1 mutations in different forms of glaucoma	0.33	years	Italy	PCG		bilateral	COL1A1	missense	p.M264L, p.A1083T	compound heterozygous	unaffected parents were each a carrier of one of the variants	WES	COL1A1 dominant mutations are known causes of connective tissue disorders like OI; but recessive alelles in compound heteozygous form implicated in glaucoma
Sergouniotis, et al	2017	Genome sequencing identifies a large deletion at 13q32.1 as the cause of microcoria and childhood-onset glaucoma	17	years		glaucoma associated with non-acquired ocular anomalies	microcoria	bilateral	chromosome 13q genes	deletion	13q32 region large deletion	heterozygous	mother had microcoria and diagnosed with glaucoma at 20, daughter (age 4) and nephew (age 7) have microcoria without glaucoma	WES		deletion encompassing TGDS and GPR180 genes thought to be involved in microcoria
Khan, et al	2008	Heterozygous FOXC1 mutation (M161K) associated with congenital glaucoma and aniridia in an infant and a milder phenotype in her mother	0.08	years	Saudi Arabia	PCG	aniridia	bilateral	FOXC1	missense	p.M161K	heterozygous	mother had mutation and milder phenotype + Axenfield Rieger anomaly; father was wild type and unaffected	gene sequencing		despite child having aniridia, her PAX6 genotype was wild type
Bashir, et al	2015	Homozygous p.G61E mutation in a consanguineous Pakistani family with co-existence of juvenile-onset open angle glaucoma and primary congenital glaucoma	0.17	years	Pakistan	PCG		bilateral	CYP1B1	missense	p.G61E	homozygous	consanguinous parents, generation above had JOAG, two in proband generation then had PCG	gene sequencing		observation of different phenotypes due to an identical mutation suggests that primary congenital glaucoma and juvenile-onset open angle glaucoma can both be caused by homozygosity for the same mutation. It also indicates the reduced penetrance of the variant in those affected due to p.G61E mutation and further implies that modifiers have a role in controlling the time of onset of the disorder.
Palayil, et al	2018	Identification of a novel frameshift mutation in PAX6 gene and the clinical management in an Asian Indian aniridia family			India	PCG	aniridia	bilateral	PAX6	duplication	c. 216-19dupG	heterozygous	had 2 affected siblings, offspring affected as well	gene sequencing
Schilter, et al	2015	Identification of an Alu-repeat-mediated deletion of OPTN upstream region in a patient with a complex ocular phenotype	0.17	years	USA	PCG	retinal detachments, corneal opacity	bilateral	OPTN	deletion	deletion	heterozygous	none; de novo mutation	WES, CNV analysis		in situ hybridization in zebrafish showed expression of opt during embryogenesis of the had and eye 24-120 hours post fertilization
Zavarzadeh, et al	2022	Identifying genes involved in primary congenital glaucoma using whole exome sequencing	8	years	Iran	PCG		bilateral	CYP1B1	missense	p.R368H	homozygous	unaffected father was a heterozygous carrier, mother wasn't --> implies that there was partial uniparental isodisomy that caused homozygous mutation in proband	WES
Talebi, et al	2017	Mutational spectrum of the CYP1B1 gene in Iranain primary congenital glaucoma family	0	years	Iran	PCG		bilateral	CYP1B1	missense, frameshift	p.Pro102fs*100; p.E100K	compound heterozygous	same mutations carried in homozygous state in 3 affected siblings; in heterozygous state in unaffected family members	gene sequencing
El-Haig, et al	2014	Novel ADAM9 mutation in a consanguineous Egyptian family with severe Cone-Rod Dystrophy	0	years	Egypt	PCG	congenital dot cataracts	bilateral	ADAM9	splice site	A>G transition at the acceptor splice site of intron 13 (c.1396-2A>G)	homozygous	same mutation in consanguinous family with congenital cataract; not found in controls	gene sequencing
Cai, et al	2021	Novel compound heterozygous mutations in CYP1B1 identified in a Chinese family with developmental glaucoma			China	PCG		bilateral	CYP1B1	missense	p.M1I, p.P437L	compound heterozygous	parents and other relatives were asymptomatic; mom and dad each carried one of the utations	gene sequencing
Lopez-Garrido, et al	2009	Primary congenital glaucoma caused by the homozygous F261L CYP1B1 mutation and paternal isodisomy of chromosome 2	0	years	Spain	PCG		bilateral	CYP1B1	missense	p.F261L	homozygous	father was a heterozygous carrier --> she experienced paterna isodisomy	gene sequencing
Souzeau, et al	2019	Primary congenital glaucoma due to paternal uniparental isodisomy of chromosome 2 and CYP1B1 deletion	0	years	Australia	PCG		bilateral	CYP1B1	deletion	deletion of whole gene	homozygous	father was a heterozygous carrier --> he experienced paternal isodisomy	gene sequencing, CNV analysis
Ito, et al	2009	Severe molecular defects of a novel FOXC1 W152G mutation result in aniridia	0	years		PCG	megalocornea, aniridia	bilateral	FOXC1	missense	p.W152G	heterozygous	none; de novo mutation	gene sequencing	first looked for PAX6 and CYP1B1 mutations with gene sequencing and didn't find any	mutant protein has severe molecular consequences in FOXC1, including defects in phosphorylation, protein folding, DNA-binding ability, inability to transactivate a reporter gene, and nuclear localization
Chaleshtori, et al	2020	The Identification and Stereochemistry Analysis of a Novel Mutation p.(D367Tfs*61) in the CYP1B1 Gene: A Case Report	7	years		PCG		bilateral	CYP1B1	frameshift	p.(D367Tfs*61)	homozygous	consanguinous parents	panel	panel included these genes: ASB, CYP1B1, FOXC1, LTBP2, TEK, MYOC, NTF4, OPA1, OPTN, TBK1, and WDR36
Safari, et al	2016	The p.Gly61Glu Mutation in CYP1B1 Affects the Extracellular Matrix in Glaucoma Patients	0	years	Iran	PCG		bilateral	CYP1B1	missense	p.G61E	homozygous	2 siblings with PCG, father had POAG	gene sequencing		Electron microscopy showed disturbed collagen fibers only in the PCG patient --> ECM of the trabecular meshwork may also be disrupted in a manner that affects aqueous humor flow resulting in increased intraocular pressure and contributing to the glaucoma phenotype
Pasutto, et al	2014	Whole exome sequencing reveals a novel de novo FOXC1 mutation in a patient with unrecognized Axenfeld-Rieger syndrome and glaucoma	14	years	Italy	PCG	Axenfield Rieger anomaly	bilateral	FOXC1	deletion	p.V137del	heterozygous		WES	first screened for CYP1B1 and MYOC mutations; then did WES
Zavarzadeh, et al	2022	Whole-exome sequencing analysis in a case of primary congenital glaucoma due to the partial uniparental isodisomy	8	years	Iran	PCG		bilateral	CYP1B1	missense	p.R368H	homozygous	father was a heterozygous carrier --> he experienced paternal isodisomy	WES

## Sheet: Non-Case Studies
Author	Year	Title	Study Design	Type of Glaucoma	Sample Size	Mean age at diagnosis	Age unit	Sex (% male)	Family History info	Gene(s) involved	zygosity	Genetic change(s)	Specific change	% of genetic carriers with glaucoma	% affected with geneti change	lod score between mutation and disease	Other metric	Modality of Diagnosis	Notes
Abu-Amero, e al	2011	Screening of CYP1B1 and LTBP2 genes in Saudi families with primary congenital glaucoma: genotype-phenotype correlation	cross-sectional	PCG	74	0.7	years	0.514	consanguinity in 68.5%; positive family history in 75.9%	CYP1B1	homozygous	missense, nonsense, deletion	G61E, A119S, R390H, P437L, D441G, A443G, G466S, G466D, and R469W, g.4238_4247del and g.7901_7913del, R355X and R444X		0.759		Mutations in CYP1B1 were identified in 41 (75.9%) of affected patients; PCG cases with CYP1B1 mutation(s) presented with a high degree of haze and greater cup/disc ratio than those with no mutation(s). Also, PCG cases with a mutation had higher post operative indices in terms of post operative haze and the need for anti-glaucoma medications. Additionally, the surgical success rate was higher 13/1…	gene sequencing	Saudi patients
Abu-Amero, e al	2015	CYP1B1 Mutations are a Major Contributor to Juvenile-Onset Open Angle Glaucoma in Saudi Arabia	cross-sectional	JOAG	14	24.29	years	0.714	2 (14.3%) had familial inheritance, rest were sporadic	CYP1B1, MYOC, LTBP2	homozygous and compound heterozygous	missense	p.G61E, p.L432V		0.857		12 patients (85.7%) had CYP1B1 mutation; none had MYOC or LTBP2 mutations	gene sequencing	0
Acharya, et al	2006	Primary role of CYP1B1 in Indian juvenile-onset POAG patients	case-control	JOAG	200					CYP1B1	homozygous and compound heterozygous	missense	p.R523T, p.W57C, p.E229K, p.R368H, p.S515L, p.D530G		0.045		Six mutations were identified in nine patients and none of the controls	gene equencing	Indian patients; JOAG diagnosis was before 30 years
Afzal, et al	2019	Mutational analysis of the CYP1B1 gene in Pakistani primary congenital glaucoma patients: Identification of four known and a novel causative variant at the 3' splice acceptor site of intron 2	case-control	PCG	38	0.25	years	0.66	from 38 families; positive family history in 6 (16%); consanguinity in 36 (95%)	CYP1B1	homozygous and compound heterozygous	missense, frameshift, nonsense	p.Tyr349Leufs*73; p.G61E, p.R355X, p.R368H and p.R390H		0.263		Ten out of 38 families with PCG had the disease due to CYP1B1 mutations	gene sequencing	Pakistani families
Aghayeva, et al	2022	Childhood glaucoma registry in Germany: initial database, clinical care and research (pilot study)	cross-sectional	PCG	28	33.8	months	0.36	positive family history of glaucoma was reported in 21% of probands; consanguinity in 14% of probands	CYP1B1, SOX11, TEK, CRYBB3, FYCO1, FOXC1, GJA8, LTBP2	homozygous and heterozygous				0.5			gene sequencing	In 33% of children with glaucoma mutations in the CYP1B1, FOXC1, LTBP2 and TEK genes were found; FOXC1 = 4%, TEK 4$, LTBP2 = 4%
Al-Haddad, et al	2016	Genotype/Phenotype Correlation in Primary Congenital Glaucoma Patients in the Lebanese Population: A Pilot Study	cross-sectional	PCG	18	0.125	years	0.5	part of 18 families, consanguinity in 50%, positive family history in 4 (19%)	CYP1B1 and MYOC	homozygous	missense, deletion, nonsense	p.R444Q; p.E229K; p.R469W; p.G61E; p.M1T; 1793delC		0.333		Mutations in the CYP1B1 gene were detected in 6 families (33%).; Patients in whom CYP1B1 mutations were detected tended to have a more severe phenotype as evidenced by earlier age at diagnosis, higher rate of bilateral disease, and higher number of glaucoma surgeries than those in whom no CYP1B1 mutations were present. MYOC gene mutations were not detected in any patients	gene sequencing	Lebanese population
Alfadhli, et al	2006	Molecular and clinical evaluation of primary congenital glaucoma in Kuwait	cross-sectional	PCG	17					CYP1B1	homozygous and compound heterozygous	missense, nonsense	p.G61E, p.A388T, p.R368H, p.C280X, p.V422G		0.706		Four different mutations were detected in CYP1B1 in 70.6% of the screened patients. The most common one (47%) was homozygote Gly61Glu mutation;	gene sequencing	Kuwait population
Alsaif, et al	2019	Congenital glaucoma and CYP1B1: an old story revisited	cross-sectional	PCG	193				population was highly consanguinous	CYP1B1	homozygous and compound heterozygous	missense, insertion, deletion, duplication, missense, frameshift	see paper for exact mutations		0.808		see paper for penetrane estimates for various alleles	gene sequencing, WES	penetrance estimates for all variants combined were 85.5%; mutations were identified in genes linked to other ophthalmic phenotypes, some inclusive of glaucoma, highlighting conditions that might phenotypically overlap with primary congenital glaucoma (SLC4A4, SLC4A11, CPAMD8, and KERA)
Alzuhairy, et al	2015	A Novel CYP1B1 Mutation with Congenital Glaucoma and Total Aniridia	case series	PCG	3	1.08	years	0	all members of family	CYP1B1	homozygous	missense	g.8291 C > T; p.S485F						all three homozygous sisters had glaucoma; dad was homozygous and mom was heterozygous unaffected carrier
Angius, et al	1998	A novel mutation in the GLC1A gene causes juvenile open-angle glaucoma in 4 families from the Italian region of Puglia	cross-sectional	JOAG	20	28.2			all families studied had autosomal pattern of inheritance JOAG	GLC1A	heterozygous	deletion	1177GACA→T			6.62		haplotype and linkage analysis at gene
Arab, et al	2019	Three novel CYP1B1 mutations (p.L480P, p.S476P, p.R175P) in Primary Congenital Glaucoma Cases residing in Eastern Iran	cross-sectional	PCG	27					CYP1B1	homozygous and compound heterozygous	missense, deletion	(p.R368H, p.E229K, p.R390C, p.V364M, p.F445I, p.G61E, p.L480P, p.R175P, p.S476P, c.1504_1504delA		0.6296		17 families (62.96%) have had mutations in this locus (CYP1B1); G61E was the most frequent mutation, found in eight out of 17 families (47.05%)	gene sequencing	Iranian population
Ava, et al	2021	Genetic analysis of patients with primary congenital glaucoma	cross-sectional	PCG	25	5.5	years	0.6		CYP1B1, FOXC1, MYOC, PITX2	homozygous and heterozygous	missense	p.G61E, p.R290P, p.A63P, p.V432L, p.M400I (FOXCC1)				CYP1B1 gene mutation was detected in 20 (80%) of 25 patients, and FOXC1 gene mutation was detected in one (4%) patient; pathogenic variant (p.Gly61Glu) was observed in 12 (60%) patients	gene sequencing	southeast Turkey patients
Avisar, et al	2009	The novel Y371D myocilin mutation causes an aggressive form of juvenile open-angle glaucoma in a Caucasian family from the Middle-East	case series	JOAG	6	15	years		all families studied had autosomal pattern of inheritance JOAG	MYOC	heterozygous	missense	p.Y371D				gene sequencing
Azmanov, et al	2011	LTBP2 and CYP1B1 mutations and associated ocular phenotypes in the Roma/Gypsy founder population	cross-sectional	PCG	37				from 34 families	CYP1B1 and LTBP2	homozygous and compound heterozygous	missense, nonsense	p.R390C, p.R368H, p.E229K, p.E387K, p.F445I in CYP1B1; p.R299X in LTBP2				Five sequence variants in CYP1B1 accounted for 25/74 PCG alleles (33.8%); that nonsense LTBP2 mutation accounted for 25/74 (33.8%) of alleles	gene sequencing	0.338
Badeeb, et al	2014	CYP1B1 mutations in patients with primary congenital glaucoma from Saudi Arabia	cross-sectional	PCG	34	0	years	0.618	18 patients belonged to 8 families, and 16 patients were non-familial, isolated PCG. Consanguinity was found in 27/34 (79.4%) of cases	CYP1B1	homozygous and compound heterozygous	missense	p.G61E, p.E229L		0.794		P.Gly61Glu substitution was found both homozygously in 63% (17/27) of cases, and heterozygously in one patient. P.Glu229Lys variant was found heterozygous in 3.7% (1/27) of cases; Severe cases were associated with p.Gly61Glu, and p.Arg469Trp in 50% and 30% of ten patients respectively	gene sequencing
Bagiyeva, et al	2007	Mutational screening of CYP1B1 in Turkish PCG families and functional analyses of newly detected mutations	cross-sectional	PCG	35					CYP1B1	homozygous and compound heterozygous	missense	p.R117W and p.G329V		0.429		CYP1B1 mutations were found in 15 out of 35 PCG patients either in the homozygous or heterozygous state	gene sequencing	Turkish cases
Bajaj, et al	2022	Cross-sectional observational analysis of the genetic referral practices across pediatric ophthalmology outpatient departments in an urban setting	prospective cohort	unspecified	126	5.5	years	0.545		TESTING	TESTING	TESTING	TESTING				100% of patients with glaucoma were referred for genetic evaliation compared to 86% for nystagmus and 83% for leukocoria but after 23 months only 1/49 patients referred for genetic testing had actually med a genetecist		genetic referrals by pediatric ophthalmologist were far lesser than those by geneticist.
Bar-Yosef, et al	2010	Congenital glaucoma: CYP1B1 mutations in Israeli Bedouin kindreds	cross-sectional	PCG					study of 11 separat families	CYP1B1	homozygous	missense	p.G61E, p.R469W, p.R523K				As in Saudi Arabian families, the 3987G>A CYP1B1 substitution accounted for approximately 50% of cases	gene sequencing, linkage analysis	first study describing the genetic basis of PCG among Israeli Arab-Bedouin individuals, in whom the frequency of the disease is the highest in the world
Bashir, et al	2014	Contribution of GLC3A locus to Primary Congenital Glaucoma in Pakistani population	cross-sectional	PCG	41				29 sporadic cases + also looked at 3 families with multiple individuals affected	CYP1B1	homozygous		mutations at these markers in GLC3a locus: D2S2238 and D2S1346		0.1724	two-point LOD score of 1.6 at θ = 0 was calculated for marker D2S2238 in one family; two-point LOD score of 1.8 at θ =0 was for D2S2238 in another family	Among the sporadic cases, five of the twenty-nine patients were homozygous for alleles of both markers at GLC3A locus;	gene sequencing, linkage analysis	Our study revealed that GLCA3 locus alleles that contain CYP1B1 gene may contribute to glaucoma in 17% of the sporadic cases and patients in 2 of the 3 families
Bashir, et al	2018	Clinical variability of CYP1B1 gene variants in Pakistani primary congenital glaucoma families	cross-sectional	PCG	18	0	years	0.555	18 members of 6 different families	CYP1B1	homozygous	missense, duplication	p.Q37X, p.R368H, p.W246LfsX81, p.E229K					gene sequencing	CYP1B1 mutations in 5/6 families;different degrees of severe phenotypes even in individuals with the same Cytochrome P450 1B1 gene mutation suggested the involvement of modifiers
Bayat, et al	2008	Contributions of MYOC and CYP1B1 mutations to JOAG	cross-sectional	JOAG	23	21.3	years		5 sporadic cases and 18 familial cases in an Iranian population; of the patients whose disease was classified as familial, four belonged to pedigrees in which the mode of inheritance of disease was autosomal dominant while eight belonged to pedigrees with an autosomal recessive mode of inheritance	CYP1B1 and MYOC	homozygous and heterozygous	missense, nonsense	see paper for exact mutations		0.174			gene sequencing	results suggest that MYOC and CYP1B1 are each independently important in the etiology of JOAG
Bejjani, et al	2000	Multiple CYP1B1 mutations and incomplete penetrance in an inbred population segregating primary congenital glaucoma suggest frequent de novo events and a dominant modifier locus	cross-sectional	PCG	37				from 37 families	CYP1B1	homozygous and compound heterozygous	missense	p.G61E, p.D374N, p.R469W				G61E, R469W and D374N, the most common Saudi mutations, account for 72, 12 and 7%, respectively, of all the PCG chromosomes	gene sequencing	40 unaffected individuals in 22 families had mutations and haplotypes identical to affected siblings --> demonstrate decresed penetrance in this Saudi population
Belmouden, et al	2002	A novel frameshift founder mutation in the cytochrome P450 1B1 (CYP1B1) gene is associated with primary congenital glaucoma in Morocco	cross-sectional	PCG	21					CYP1B1	homozygous	deletion, missense	4339delG and G61E		0.34			gene sequencing
Berraho, et al	2015	Genotype-Phenotype Correlation in Moroccan Patients With Primary Congenital Glaucoma	cross-sectional	PCG	94	0.58	years	0.564	from 84 PCG families, consanguinity in 45/84 families (53.6%); positive family history in 27 (32%) of cases		homozygous and compound heterozygous	missense, frameshift, nonsense	see paper		0.543		43 no CYP1B1 mutation carriers and 51 mutation carriers were investigated; median ages of PCG diagnosis did not differ significantly between the any CYP1B1 mutation group and no CYP1B1 mutation group; mean IOP, corneal diameter, number of trabeculectomy values and C/D ratios, and the percentages of patients with bilateral PCG, eyes with severe opacities and severe phenotype, and which needed >1 s…	gene sequencing
Bonet-Fernandez, et al	2020	CPAMD8 loss-of-function in a family with non-dominant congenital glaucoma and anterior segment dysgenesis	cross-sectional	PCG	5				no family history	CPAMD8	homozygous	missense, deletion, insertion, frameshift	p.(Arg1231Profs*64), p.(Ala688Asp), p.(Glu691Valfs*99)					next generation sequencing, WES	they also did CRISPR/Cas9 disruption of this gene in zebrafish embryos --> microopthalmia, iridocorneal angle hypoplasia, and general extracellular matrix disorganization
Bouyacoub, et al	2014	CYP1B1 gene mutations causing primary congenital glaucoma in Tunisia	cross-sectional	PCG	18	3	years	0.278	consanguinity in 66.7% of cases	CYP1B1	homozygous	missense, deletion	p.G61E, c.535delG, p.F231I, p.P437A		0.55			gene sequencing	Tunisian patients
Braghini, et al	2013	New mutation in the myocilin gene segregates with juvenile-onset open-angle glaucoma in a Brazilian family	case series	JOAG	7	25.25	years	0.571	from a Brazilian family with 4/7 affected with autosomal dominant JOAG	MYOC	heterozygous	insertion	p.D395_E396insDP					gene sequencing	this mutation was absent in 60 controls; computational structural modeling revealed this mutation resulted in significant structural changes of the protein
Campos-Mollo, et al	2009	CYP1B1 mutations in Spanish patients with primary congenital glaucoma: phenotypic and functional variability	cross-sectional	PCG	39	0.54	years	0.72		CYP1B1	homozygous and compound heterozygous	missense, nonsense, deletion, duplication	T404fsX30, R355fsX69, A106D, E173X, F261L, E262X, W341X, and P513_K514del		0.333		Mutations T404fsX30 and R355fsX69 were the most prevalent among index cases and were detected in six (23.0%) and three (11.5%) patients, respectively; Patients carrying two null alleles showed severe phenotypes featured by very early PCG onset usually at birth or in the first month of life (0.6+/-0.9 months). Incomplete penetrance was detected in patients carrying hypomorphic alleles	gene sequencing
Cardoso, et al	2015	CYP1B1 gene analysis and phenotypic correlation in Portuguese children with primary congenital glaucoma	cross-sectional	PCG	21	0	years	0.667		CYP1B1	compound heterozygous	missense, deletion, duplication	c.182G&gt;A, c.317C&gt;A, c.535delG, c.1064_1076del, c.1159G&gt;A, c.1310C&gt;T, and c.1390dupT		0.2857		All patients with these mutations developed bilateral GCP, while in the group without mutation, only 7 (46.67%) showed bilateral disease (p = 0.017). Age at diagnosis was lower in the group of patients with these mutations (0 ± 0.00 vs 4.5 ± 2.63 months, p<0.01); but mutations didn't impact age at first surgey, post op IOP, corneal diameter, final VA, number of surgical reinterventions, need for …	gene sequencing	Portuguese children
Carstens, et al	2023	Exome-based mutation screening in South African children with primary congenital glaucoma	cross-sectional	PCG	23	0.5	years	0.83	1 child (5.3%) from consanguinous marriage	CYP1B1, LTBP2, TEK	homozygous and heterozygous	missense	p.R390H, p.G308R		0.105		1 (5.3%) patient with CYP1B1 mutation, 1 patient (5.3%) with TEK mutation; no mutations in LTBP2	WES	0%;VUS foud in 12 (63.2%) of patients
Casalio, et al	2021	Autosomal Recessive Bestrophinopathy	case series	angle-closure	28	16	years	0		BEST1	homozygous	missense, duplication	c.1038dupC and c.533A --> C					gene sequencing	this was a case series of 28 people with bestrinopathy; only 1 was pediatric with glaucoma
Cella, et al	2006	Structural assessment of PITX2, FOXC1, CYP1B1, and GJA1 genes in patients with Axenfeld-Rieger syndrome with developmental glaucoma	cross-sectional	PCG	8	10.6	years			FOXC1, GJA1, PITX2 ,CYP1B1	homozygous, heterozygous, compoound heterozygous	missense, nonsense, deletion, insertion	FOXC1: GGC375ins and GGC447ins, 718 to 719delCT, Trp152STOP; GJA1: Ala253Val		0.25		frequency of mutations in the FOXC1, GJA1, PITX2, and CYP1B1 genes in this study were 25%, 12.5%, 0% and 0%	gene sequencing	all had Axenfield Rieger anomaly
Chakrabarti, et al	2005	Gln48His is the prevalent myocilin mutation in primary open angle and primary congenital glaucoma phenotypes in India	cross-sectional	PCG	200	0.07	years			MYOC	homozygous and heterozygous	missense	p.Q48H		0.025		this particular utation found in 5/200 PCG cases	RFLP, gene sequencing	Indian population
Chakrabarti, et al	2010	A polymorphism in the CYP1B1 promoter is functionally associated with primary congenital glaucoma	case-control	PCG	835					CYP1B1	homozygous	missense	p.T2805C and others				odds ratio of PCG cases with any CYP1B1 mutatio vs cntrols = 6.8; of PCG cases who are true homozygoes at CYP1B1 vs controls = 9.62	gene sequencing
Chavarria-Soley, et al	2006	Primary congenital glaucoma and Rieger's anomaly: extended haplotypes reveal founder effects for eight distinct CYP1B1 mutations	cross-sectional	PCG	30					CYP1B1	homozygous	missense, nonsense, deletion, duplication	p.R355X, c.279delC, c.1064-1076del, p.Q42X, c.1377-1403dup, p.Y81N, p.W434X, p.E387K, p.R469W, p.R368H, c.1200-1209dup, p.G61E, c.433-442del, p.W57X, c.1033-1035del				identified five extended haplotypes associated with 17 variations. These haplotypes were complemented with microsatellite information from the region surrounding this gene. A total of eight CYP1B1 mutations were found more than once, each of them presenting one identical haplotype in different individuals. Six mutations were represented in different ethnic groups --> confirms founder effects for …	gene equencing
Chen, et al	2008	CYP1B1 and MYOC mutations in 116 Chinese patients with primary congenital glaucoma	cross-sectional	PCG	116	0.33	years		history of consanguinity in 1 patient	CYP1B1 and MYOC	homozygous and compound heterozygous	missense, nonsense, deletio	see paper		0.172		Twenty patients (17.2%) had CYP1B1 mutations. Five of these patients had homozygous mutant alleles and 4 had compound heterozygous mutations. Fourteen of the mutations were novel. Three patients (2.6%) had MYOC mutations, all of which were novel	gene sequencing	patients with CYP1B1 mutations tended to have PCG at an earlier age and were more likely to have bilateral disease compared with patients with PCG without CYP1B1 mutations
Chen, et al	2014	CYP1B1 genotype influences the phenotype in primary congenital glaucoma and surgical treatment	cross-sectional	PCG	192	0.33	years	0.713		CYP1B1	homozygous and compound heterozygous	missense, nonsense, frameshift	see paper		0.172		frequency of CYP1B1 mutation carriers in Chinese patients with PCG is 17.2%; median of onset age for patients with CYP1B1 mutations (2 months) is earlier than in patients without mutations (6 months). We identified that the mutant CYP1B1 gene, as well as poorer corneal transparency, was associated with better surgical outcome (Patients with CYP1B1 mutations often have higher corneal opacity score…	gene sequencing
Chen, et al	2015	CYP1B1 gene mutations with incomplete penetrance in a Chinese pedigree with primary congenital glaucoma: a case report and review of literatures	case series	PCG	19	3	years	0.632	all part of one pedigree	CYP1B1	homozygous	missense	p.L107V, p.E173K, p.V198I	0.75	1		3/19 in family affected; all individuals with glaucoma in family had p.E173K mutation; but one membr with homozygous p.E173K mutation was unaffected	gene sequencing	p.E173K was found homzygous in one unaffected individual --> incomplete penetrance
Chen, et al	2016	Screening of the LTBP2 gene in 214 Chinese sporadic CYP1B1-negative patients with primary congenital glaucoma	case-control	PCG	214	0.38	years	0.7	positive family history in 3%	LTBP2	heterozygous	missense			0		No significant differences in the frequencies of the missense SNPs were found between the patients with PCG and the controls; o deleterious mutations were found in coding regions of LTBP2 in patients with PCG, suggesting that it is not a causal gene for PCG in the Han Chinese population	gene sequencing	0
Chitsazian, et al	2007	CYP1B1 mutation profile of Iranian primary congenital glaucoma patients and associated haplotypes	cross-sectional	PCG	104				31.7% were sporadic cases; 55.8% were offspring of consanguinous parets, 16.3% had 1+ affected family member	CYP1B1	homozygous and compound heterozygous	missense, frameshift, insertion	G61E, R368H, R390H, R469W most common		0.693		No CYP1B1 mutation was found in 25% (16 of 63) of familial cases of PCG, whereas the corresponding figure for the sporadic cases was 39% (13 of 33)	gene sequencing
Coelho, et al	2019	CYP1B1 Gene and Phenotypic Correlation in Patients From Northeastern Brazil With Primary Congenital Glaucoma	cross-sectional	PCG	17	0.53	years	0.5294	29.4% (n=5) had history of parental consanguinity	CYP1B1	homozygous and compound heterozygous	missense, nonsense, frameshift	see paper	1	0.235		No statistically significant genotype-phenotype correlations were found (differences in age at diagnosis, number antiglaucoma meds required, IOP at evaluatin, corneal diameter or thickness, number surgical interventions, cup/disc ratio.	gene sequencing
Collantes, et al	2022	EFEMP1 rare variants cause familial juvenile-onset open-angle glaucoma	cross-sectional	JOAG	38	16	years	0.553	all part of 3 damilies with autosomal dominant JOAG	EFEMP1	heterozygous	missense	p.Asn80Tyr, p.Ter494Glnext*29, p.Arg477Cys				75% of affected carriers developed blindness; 4 of the 38 were carriers but unaffected	WES	WES was followed by variant filtering for these genes: MYOC, CYP1B1, LTBP2, PITX2, FOXC1, PAX6, TEK, ANGPT1, LMX1B, CPAMD8 (no mutations found in them though); Filipino families
Colomb, et al	2003	Novel cytochrome P450 1B1 (CYP1B1) mutations in patients with primary congenital glaucoma in France†‡	cross-sectional	PCG	31					CYP1B1	homozygous and compound heterozygous	missense, deletion, duplication, frameshift	see paper		0.48		mutations found in 15/38 patients	gene sequencing	France
Curry, et al	2004	Cytochrome P4501B1 mutations cause only part of primary congenital glaucoma in Ecuador	cross-sectional	PCG	17				from 15 Native American families	CYP1B1	homozygous	missense, deletion	p.G61E, p.R390C		0.133		CYP1B1 mutations found in 2/15 families	gene sequencing	cohort of Native americans from Ecuador
Damji, et al	1999	Childhood-onset primary open angle glaucoma in a Canadian kindred: clinical and molecular genetic features	case series	JOAG	2	6	years	0	mother had mutation and was affected	MYOC	homozygrous	missense	p.P370L					gene sequencing
Della Paolera, et al	2010	CYP1B1 gene analysis in primary congenital glaucoma Brazilian patients: novel mutations and association with poor prognosis	cross-sectional	PCG	30	0.25	years	0.533		CYP1B1	homozygous and compound heterozygous	missense, deletion	see paper	1	0.3		Patients carrying CYP1B1 gene mutations needed more surgical procedures to control intraocular pressure, either when both eyes were evaluated (P= 0.003) or when the worst eye of the patient was analyzed (P= 0.011).	gene sequencing
Dimasi, et al	2007	Prevalence of CYP1B1 mutations in Australian patients with primary congenital glaucoma	case-control	PCG	37	0.93	years	0.625		CYP1B1	homozygous, heterozygous, compoound heterozygous	missense, nonsense, deletion, duplication	p.R444Q, p.E387K, p.R368H, c.1200_1210dup, c.535delG, p.D192Y, p.G329D, p.P400S, p.W57X		0.216		10 different CYP1B1 disease-causing variants in eight probands (21.6%)	gene sequencing	Australian patients
Do, et al	2016	CYP1B1 and MYOC Mutations in Vietnamese Primary Congenital Glaucoma Patients	cross-sectional	PCG	30	0.17	years	0.567	in all cases of homozygous CYP1B1 mutations, 1+ parent was heterozygous carrier and unaffected	CYP1B1 and MYOC	homozygous and heterozygous	missense, insertion	p.A121_S122insDRPAFA, p.H279L, p.L283F, p.V320L		0.167		Five out of 30 families with PCG (16.7%) had disease attributable to CYP1B1 alterations suggesting that CYP1B1 is not the major gene causing PCG in Vietnamese unlike in the case of Arab or Romany patients	gene sequencing	no significant difference between mutation and no-mutation groups for quantitative clinical features (presenting intraocular pressure, corneal diameter, number of surgeries) performed, the cup-to-disc ratio) as well as for qualitative factors (bilateral cases, phenotype severity, and the prognosis) (
Du, et al	2016	A Novel Mutation of FOXC1 (R127L) in an Axenfeld-Rieger Syndrome Family with Glaucoma and Multiple Congenital Heart Diseases	case series	PCG	3				3 family members in 3 generations affected	FOXC1	heterozygous	missense	p.R127L					gene sequencing
El-Gayar, et al	2009	Molecular analysis of CYP1B1 in Omani patients with primary congenital glaucoma: a pilot study	cross-sectional	PCG	9				consanguinity in 8/9 families	CYP1B1	homozygous and compound heterozygous	missense	p.G61E, p.D374N, p.R368H, p.E229K		0.778		7/9 patients had one of those aforementioned mutations	gene sequencing	Omani population
Emamalizadeh, et al	2021	Mutational analysis of CYP1B1 gene in Iranian pedigrees with glaucoma reveals known and novel mutations	case series	PCG	10	14.2	years	0.5	part of 4 consanguineous families	CYP1B1	homozygous	missense, frameshift, deletion	p.R390H, p.P118R, p.ser269_I272del; p.A102Afs*121					gene equencing	Iranian population
Firasat, et al	2008	Novel CYP1B1 mutations in consanguineous Pakistani families with primary congenital glaucoma	case series	PCG					3 consanguineous families	CYP1B1		missense	p.E229K, p.L177R, p.L487P, p.D374E					gene sequencing, linkage analysis	Pakistani families
Fu, et al	2022	Thrombospondin 1 missense alleles induce extracellular matrix protein aggregation and TM dysfunction in congenital glaucoma	case series	PCG	8	0.61	years	0.625	from 3 families	THBS1	heterozygous	missense	p.R1034C	0.75			2 members of the families were carriers but unaffected at age 40 and 38	WES	also found that Thbs1R1034C-mutant mice had elevated intraocular pressure (IOP), reduced ocular fluid outflow, and retinal ganglion cell loss. Histology revealed an abundant, abnormal extracellular accumulation of THBS1 with abnormal morphology of juxtacanalicular trabecular meshwork (TM), an ocular tissue critical for aqueous fluid outflow --> missense variants altering THBS1 p.Arg1034 can cause…
Fuse, et al	2007	Novel mutations in the FOXC1 gene in Japanese patients with Axenfeld-Rieger syndrome	case series	PCG	6				from 2 families	FOXC1	heterozygous	missense, deletion	p.A85P, c.437-453del17					gene sequencing	Japanese patients
Fuse, et al	2010	Mutation spectrum of the CYP1B1 gene for congenital glaucoma in the Japanese population	cross-sectional	PCG and JOAG	39			0.462	no consanguinity	CYP1B1	compound heterozygous	missense, insertion	p.Asp192Val, c.4776insAT, p.Val364Met, and p.Asp430Glu		0.222		4/18 (22.2%) PCG patients had those CYP1B1 mutations; 0/21 JOAG patients had CYP1B1 mutations	gene equencing	Japanese patients
Geyer, et al	2011	Genotype/phenotype correlation in primary congenital glaucoma patients from different ethnic groups of the Israeli population	case series	PCG	34	0.21	years	0.441	consanguinity in 50% of cases	CYP1B1 and MYOC	homozygous and compound heterozygous	missense, deletion	p.R368H, p.R48G, P.A119S, p.L432V, 1908delA in CYP1B1, p.R76K in MYOC		0.46		CYP1B1 mutations in 12/26 (46%) of famiies;	gene sequencing	population of Israeli patients
Gronskov, et al	2016	CYP1B1 Mutations in Individuals With Primary Congenital Glaucoma and Residing in Denmark	cross-sectional	PCG	37					CYP1B1	homozygous and compound heterozygous	missense, nonsense, deletion, duplication	see paper		0.18		detected an individual heterozygous for p.(Tyr81Asn) mutation, previously suggested to cause autosomal dominant primary open-angle glaucoma	gene sequencing
Gupta, et al	2018	Role of CYP1B1, p.E229K and p.R368H mutations among 120 families with sporadic juvenile onset open-angle glaucoma	cross-sectional	JOAG	120	26.8	years	0.883		CYP1B1	homozygous and compound heterozygous	missense	p.R368H, p.E229K		0.133		p.E229K mutation was seen in 9 probands (7.5%) and p.R368H in 7 (5.8%). The average age of onset of the disease (p = 0.3) and the highest untreated IOP (p = 0.4) among those carrying mutations was not significantly different from those who did not have these mutations. The proportion of probands with angle dysgenesis among those with p.E229K and p.R368H mutations was 70% (11 out of 16) in compari…	gene sequencing
Gupta, et al	2022	Expanding the phenotypic spectrum of CYP1B1 associated primary congenital glaucoma	case series	PCG	5	0.08	years			CYP1B1, CHRDL1	homozygous	missense, nonsense, deletion, duplication	p.R355X, p.R390H, deletion in CHRDL1 at c.988				all 5 patients had CYP1B1 mutations	WES	all patients had iriodysgenesis
Hadrami, et al	2019	Mutation profile of glaucoma candidate genes in Mauritanian families with primary congenital glaucoma	case series	PCG	4			0.75	from 4 families; 2 with recessive and 2 with dominant inheritence	CYP1B1, MYOC, NTF4, WDR36	homozygous and heterozygous	missense, frameshift	p.(Ser73Valfs*150) in CYP1B1; p.T293K in MYOC, p.C201G in NTF4; p.N693S in WDR36					panel	Mauritanian population
Haer-Wigman, et al	2017	Diagnostic exome sequencing in 266 Dutch patients with visual impairment	cross-sectional	PCG	2					TESTING	TESTING	TESTING	TESTING				in 2 cases of glaucoma, vision gene panel was able to identify likely causative variants in 0% of cases	panel	vision gene panel included up to 186 genes, including PAX6, BEST1
Hilal, et al	2010	Screening of CYP1B1 and MYOC in Moroccan families with primary congenital glaucoma: three novel mutations in CYP1B1	cross-sectional	PCG	90	0.35	years	0.5		CYP1B1	homozygous	missense, deletion	p.R163C, p.C470Y, and g.4330-4331delTG, p.R163C, p.E173K, g.4330-4331delTG, p.E229K, p.R390S, p.R368H, p.R469W, p.C470Y, and g.7901-7913del13bp		0.478		Twelve CYP1B1 mutations were identified in 43 PCG pedigrees; g.4339delG was the most frequent mutation detected in 31 families (34.44%), followed by the p.G61E in seven families (7.77%)	gene equencing	Moroccan families
Hollander, et al	2006	Genotype and phenotype correlations in congenital glaucoma	cross-sectional	PCG	6			0.5	1 child had affected family members with same CYP1B1 mutation	CYP1B1	compound heterozygous	missense, deletion	R117P, C209R, G61E, R368H, R390H, E229K, 4340delG		0.667		Four of the six patients (66.7%) were compound heterozygotes for mutations in the CYP1B1 gene; CYP1B1 mutations were identified in both cases of severe angle dysgenesis and two of three cases of moderate dysgenesis. Disease severity closely correlated with the degree of angle dysgenesis	gene sequencing
Huang, et al	2014	Mutation Analysis of Seven Known Glaucoma-Associated Genes in Chinese Patients With Glaucoma	cross-sectional	PCG and JOAG	154	24	years			MYOC, WDR36, OPA1	homozygous and compound heterozygous	see paper	see paper				in PCG, MYOC mutations in 2.3%, WDR36 mutations in 4.3%, OPA1 mutations in 1.2%; in JOAG: MYOC mutations in 8.3%, WDR36 mutations in 2.8%	WES, gene sequencing	Chinese population
Ivanoshchuk, et al	2020	Screening of West Siberian patients with primary congenital glaucoma for CYP1B1 gene mutations	cross-sectional	PCG	28	8	years	0.385		CYP1B1	compound heterozygous	missense, frameshift, nonsense	p.E387K, p.R444*, p.R444Q, p.F114Lfs*38, p.P437L		0.192		mutations in 5/26; The most severe clinical phenotype was observed in carriers of mutations in codon 444 of the gene	gene sequencing	West Siberian patients
Jackson, et al	2020	Molecular diagnostic challenges for non-retinal developmental eye disorders in the United Kingdom	retrospective cohort	PCG	39					TESTING	TESTING	TESTING	TESTING				of the 39 families enrolled in the 100,000 genomes project with PCG, a molecular diagnosis was achieved in 5/39 (12.8%) via WES; compared to 44.7% for congenital cataracts and 28% for infantile nystagmus	WES	100,000 genomes project in England
Johnson, et al	1996	Clinical phenotype of juvenile-onset primary open-angle glaucoma linked to chromosome 1q	case series	JOAG	22	26	years		family had 6 generations of autosomal dominant JOAG	chromosome 1q genes	heterozygous	recombination	recombination events at various loci-- see paper			max lod score of 3.52 at D1S433		haplotype and linkage analysis at gene	haplotype analysis suggests that gene responsible for glaucoma is between D1S445 and D1S218
Jubair, et al	2019	Investigation of CYP1B1 Gene Involvement in Primary Congenital Glaucoma in Iraqi Children	case-control	PCG	200			0.58		CYP1B1	homozygous and compound heterozygous	missense, insertion, deletion, duplication, missense, frameshift	c.182G>A, c.685G>A, g.6813G>A, and g.6705G>A, g.10068ins10069, g.10138ins10139, and g.10191ins10192		0.78		78 patients had G61E CYP1B1 mutations; 0% of controls had it	gene sequencing	Iraqi population; believe that G61E is a main disease-causing allele in this population
Kabra, et al	2018	Angiopoietin receptor TEK interacts with CYP1B1 in primary congenital glaucoma	case-control	PCG	1024					TEK and CYP1B1	heterozygous	missense	see paper for exact mutations		0.0326		overall frequency of TEK mutations in our PCG cohort was 3.26% (95% CI 1.83–5.75%); llele frequency of each variant was < 0.01 in the normal controls; in 5 PCG cases heterozygous CYP1B1 mutations (p.A115P, p.E229 K, and p.R368H) co-occurred with heterozygous TEK mutations (p.E103D, p.I148T, p.Q214P, and p.G743A) indicating a potential digenic inheritance; None of the normal controls carried both …	gene sequencing
Kakiuchi-Matsumoto, et al	2001	Cytochrome P450 1B1 gene mutations in Japanese patients with primary congenital glaucoma(1)	cross-sectional	PCG	11					CYP1B1	homozygous	missense	p.R444Q		0.2			gene sequencing	Japanese patients
Kaushik, et al	2021	CYP1B1 and MYOC variants in neonatal-onset versus infantile-onset primary congenital glaucoma	prospective cohort	PCG	43	0.65	years	0.6511		CYP1B1 and MYOC	homozygous	missense	p.R390H				Six of 14 (42.8%) Neonatal glaucoma and 5 of 29 (17.2%) Infantile harboured CYP1B1 mutations; Five of 14 NO-PCG and 8 of 29 IO-PCG harboured the variant c.227G>A, [p.R76K] in the MYOC gene	gene sequencing	Babies with CYP1B1 mutations presented with more severe glaucoma and had worse outcomes than those without mutations
Kaushik, et al	2022	Neonatal-Onset Congenital Ectropion Uveae May Be Caused by a Distinct CYP1B1 Pathologic Variant	prospective cohort	PCG	13	0	years			CYP1B1	homozygous and compound heterozygous	missense, frameshift, nonsense, duplication	p.R390H, p.R368H, p.R468_S476dup, p.P442QfsTer15		0.923		Twelve of 13 (92.3%) patients harbored CYP1B1 variants. Nine of these 12 patients (83.3%) were homozygous for [c.1169G>A(p.Arg390His)] in exon-3 of CYP1B; Three patients were compound heterozygous for CYP1B1 variants, showing [c.1169G>A(p.Arg390His)] along with [c.1103G>A(p.Arg368His)], [c.1103G>A (p.Arg368His)] along with [c.1403_1429dup(p.Arg468_Ser476dup)], and [(c.1063C>T(p.Arg355Ter)] along …	panel	panel of 19 candidate genes for neonatal-onset congenital ectropion uveae; all patients had that
Kawase, et al	2001	Screening for mutations of Axenfeld-Rieger syndrome caused by FOXC1 gene in Japanese patients	case series	PCG	4	2.6	years	0.75		FOXC1	heterozygous	missense, insertion	c.26-47ins22, p.I91S, p.R127H, c.286ins1					gene sequencing
Khalil, et al	2017	A Novel Mutation in FOXC1 in a Lebanese Family with Congenital Heart Disease and Anterior Segment Dysgenesis: Potential Roles for NFATC1 and DPT in the Phenotypic Variations	case series	PCG	3				mom was unaffected carier of FOXC1 mutation; dad was unaffected carrier of DPT mutation	FOXC1 and DPT	heterozygous	missense	p. R127H					WES
Khan, et al	2011	Molecular Characterization of Newborn Glaucoma Including a Distinct Aniridic Phenotype	prospective cohort	PCG	67			0.463	family history of glaucoma in 68.7%	CYP1B1	homozygous and compound heterozygous	missense	p.G61E, p.N252K, p.V460E, p.S485F, p.N519D		0.91		91% (61/67) had mutations in CYP1B1 gene	gene equencing	all cases also had aniridia
Khan, et al	2013	Congenital glaucoma with acquired peripheral circumferential iris degeneration	case series	PCG	2	0.083	years	0	no family history	CYP1B1 and FOXC1	homozygous and heterozygous	missense, deletion	pG61Q; p.Y81P95del					gene sequencing	both cases had acquired progressive circumfrential peripheral iris degeneration as well
Kim, et al	2011	Mutation spectrum of CYP1B1 and MYOC genes in Korean patients with primary congenital glaucoma	cross-sectional	PCG	85					CYP1B1	homozygous and compound heterozygous	missense, frameshift	p.T325fs*104; p.G329S, p.V419Gfs11*; more see paper		0.256		22 patients (22/85; 25.9%) had either one (n=11) or two (n=11) mutant alleles of the CYP1B1 gene; (c.970_971dupAT; p.T325SfsX104) was the most frequent mutant allele (6/33; 18.2%)	gene sequencing	Korean population
Kit, et al	2021	Longitudinal genotype-phenotype analysis in 86 patients with PAX6-related aniridia	prospective cohort	PCG	86	15.7	years	0.395	from 62 families in total; 20.9% were sporadic cases, the rest were familial	PAX6	heterozygous	missense, frameshift, nonsense, deletion	see paper	0.215			21.5% of eyes included in study with PAX6 mutations underwent glaucoma over follow-up; no difference in age at diagnosis based on type o mutation; gene deletions were more likely to have glaucoma prevalence than frameshift	gene sequencing	average follow up of 16.3 years
Knight, et al	2021	Childhood and Early Onset Glaucoma Classification and Genetic Profile in a Large Australasian Disease Registry	retrospective cohort	PCG and JOAG, glaucoma associated with non-acquired ocular anomalies	660	3	years	0.558	positive family history of glaucoma was reported in 59.9% of probands	CYP1B1, CPAMD8, COL18A1, TEK, FOXC1, ANGPT1, MYOC, OPTN, COL2A1, TBK1, PITX2, PAX6, PTBP2, TMEM98, SLC4A11	homozygous and heterozygous	see paper	see paper		The majority of probands with PCG (135/148, 91.2%) were genetically tested, and 30.4% were given a molecular diagnosis (41/135). Biallelic variants in CYP1B1 (n = 21, 15.6%), CPAMD8 (n = 5, 3.7%), and COL18A1 (n = 1, 0.7%), and heterozygous variants in TEK (n = 8, 5.9%), FOXC1 (n = 5, 3.7%), and ANGPT1 (n = 1, 0.7%)			WES, gene sequencing	**good paper; median age at diagnosis of those with glaucoma associated with nonacquired ocular anomalies (3 [0.2–8] years) was significantly different in both PCG (0.25 [0–0.6] years, P < 0.001) and JOAG cohorts (14 [12–16] years, P < 0.001)
Kumar, et al	2013	Mitochondrial DNA nucleotide changes in primary congenital glaucoma patients	case-control	PCG	44	0	years	0.7		mitochondrial genes		missense, frameshift	see paper				MtDNA sequencing revealed a total of 195 nucleotide variations in PCG patients and 58 in controls.; frequency of mtDNA sequence variations in PCG was significantly higher as compared to controls	whole mitochondrial genome sequencing	some gene changes associated with mutations in ETC proteins --> increased oxidative stress in PCG
Kumar, et al	2016	Axenfeld-Rieger Syndrome and Leukoencephalopathy Caused by a Mutation in FOXC1	neonatal period		USA	PCG	axenfield Rieger anomaly	bilateral	FOXC1	nonsense	p.Tyr159* (premature termination codon)	heterozygous	father and brother both had Axenfeld-Rieger anomaly	next generation sequencing
Lang, et al	2020	Exome Sequencing in a Swiss Childhood Glaucoma Cohort Reveals CYP1B1 and FOXC1 Variants as Most Frequent Causes	cross-sectional	glaucoma associated with non-acquired ocular anomalies, JOAG, PCG	18				part of 14 families	CYP1B1 and FOXC1	homozygous and compound heterozygous	missense, duplication, frameshift	see paper		0.07		of the 14 patients with PCG, 43% had CYP1B1 mutations, 7% had a frameshift in FOXC1. of 3 with glaucoma associated with non-acquired ocular anomalies, all 3 had FOCX1 mutations (duplicaton, missense). Of 1 patient with JOAG, had FOXC1 duplication	WES, gene sequencing, microarray	Portuguese cohort
Lehmann, et al	2000	Chromosomal duplication involving the forkhead transcription factor gene FOXC1 causes iris hypoplasia and glaucoma	case series	PCG	36				family had 6 generations of autosomal dominant iris hypoplasia and glaucoma	FOXC1	heterozygous	duplication	duplication of D6S967 locus			6.2		gene sequencing, FISH
Lenassi, et al	2020	Clinical utility of genetic testing in 201 preschool children with inherited eye disorders	prospective cohort	unspecified	201	3	years	0.597	relevant family history in 9.5% of those with glaucoma	TESTING	TESTING	TESTING	TESTING				genetic testing altered management in 4.7% with pediatric glaucoma; diagnostic yield of genetic testing = 39%	panel
Lim, et al	2012	CYP1B1, MYOC, and LTBP2 Mutations in Primary Congenital Glaucoma Patients in the United States	cross-sectional	PCG	57			0.553	from 47 families	CYP1B1, MYOC, LTBP2	homozygous and compound heterozygous	missense, deletion, insertion, frameshift	see paper		0.149		No disease-causing mutations withinthe LTBP2and MYOCgenes were discovered; Seven primary congenital glaucoma families (14.9%) manifested disease phenotypes attributable to CYP1B1 mutations	gene sequencing, WES	0
Lopez-Garrido, et al	2013	Null CYP1B1 genotypes in primary congenital and nondominant juvenile glaucoma	retrospective cohort	PCG	177	0.48	years	0.55		CYP1B1	homozygous and compound heterozygous	see paper	see paper		0.355		CYP mutations in 63/177 patients; approximately 74% of the recessive genotypes result in null enzymatic activity; The mean number of trabeculectomies per eye was significantly higher and mean age at diagnosis was younger in carriers than in noncarriers (complete absence of CYP activity = severe phenotypes)	gene equencing
Martin, et al	2000	Molecular characterisation of congenital glaucoma in a consanguineous Canadian community: a step towards preventing glaucoma related blindness	case series	PCG	44				one 6 generation Amish family in Ontario	CYP1B1	homozygous and compound heterozygous	missense, deletion	1410del13 and 1505G→A,				6 family members out of 44 were affected	gene sequencing, linkage analysis	compound heterozygote appeared to have a milder phenotype when compared to the homozygotes for the 13 bp deletion
Mashima, et al	2001	Novel cytochrome P4501B1 (CYP1B1) gene mutations in Japanese patients with primary congenital glaucoma	cross-sectional	PCG	65					CYP1B1	homozygous and compound heterozygous	missense, nonsense	see paper		0.2		CYP1B1 mutations found in 13/65 of PCG patients	gene equencing	Japanese patients
Medina-Trillo, et al	2015	Hypo- and hypermorphic FOXC1 mutations in dominant glaucoma: transactivation and phenotypic variability	cross-sectional	PCG	12					FOXC1	heterozygous	missense, insertion, nonsense	p.Y47X, p.Q106X and p.G447_G448insDG (hypermorphic) and p.I126S (hypomorphic)		0.333		FOXC1 mutations in 4/12 of probands	gene sequencing	presence of an intact N-terminal activation domain in the truncated proteins p.Y47X and p.Q106X may underlie their associated transactivation hyperactivity by a gain-of-function mechanism involving dysregulated protein-protein interactions. Similarly, altered molecular interactions may also lead to increased p.G447_G448insDG activity. In contrast, the partial loss-of-function associated with p.I1…
Medina-Trillo, et al	2016	Rare FOXC1 variants in congenital glaucoma: identification of translation regulatory sequences	cross-sectional	PCG	133	1.05	years	0.62		FOXC1	heterozygous	missense, deletion	c.-429C>G, p.(G380Rfs*144), c.*734A>T, c.-244C>T, p.(P297S)		0.075		10 (7.5%) patients had FOXC1 vaiants	gene equencing	also studied functional analyses of protein and found ranging levels of transactivation from 50-180% (increased (rs77888940:C>G, c.-429C>G, rs730882054:c.1134_144del(CGGCGGCGCGG), p.(G380Rfs*144) and rs35717904:A>T, c.*734A>T) and decreased (rs185790394: C>T, c.-244C>T and rs79691946:C>T, p.(P297S)) transactivation) --> indicates identification of transation regulatory sequences
Medina-Trillo, et al	2019	Role of FOXC2 and PITX2 rare variants associated with mild functional alterations as modifier factors in congenital glaucoma	cross-sectional	PCG	133	1.77	years	0.727		FOXC1 and PITX2	heterozygous	missense, frameshift	p.C498R, p.S36S, p.H395N in FOXC2; p.A179fs*18/E387K, p.P179T, p.A188T in PITX2		0.06		eight probands (6.0%) who carried four rare FOXC2 variants	gene sequencing
Messina-Baas, et al	2007	Molecular analysis of the CYP1B1 gene: identification of novel truncating mutations in patients with primary congenital glaucoma	case series	PCG	12	15.6	years		consanguinity in 2/12 patients (16.67%)	CYP1B1	homozygous and compound heterozygous	deletion, duplication	p.P370L, p.L277X, p.A179R, p.T26S		0.333		4/12 patients had CYP1B1 mutations	gene sequencing	Mexican population
Micheal, et al	2016	A Novel Homozygous Mutation in FOXC1 Causes Axenfeld Rieger Syndrome with Congenital Glaucoma	case series	PCG	2	5	years	0.5	siblings also had glaucoma	FOXC1	homozygous	deletion, missense	c.92_100del, p.Trp152Arg					gene sequencing
Micheal, et al	2016	Identification of Novel Variants in LTBP2 and PXDN Using Whole-Exome Sequencing in Developmental and Congenital Glaucoma	case series	PCG	5	4.2	years	0.6	all part of 3 consanguinous families	LTBP2 and PXDN	homozygous	missense, frameshift	p.Arg1645Glu and p.Asp1345Glyfs*6 in LTBP2; p.Gly1166Arg in PXDN					WES, gene sequencing	consanguinous families of Pakistani ancestry
Michels-Rautenstrauss, et al	2001	Primary congenital glaucoma: three case reports on novel mutations and combinations of mutations in the GLC3A (CYP1B1) gene	case series	PCG	4	0	years	1	consanguinity in 2/3 of cases	CYP1B1	homozygous, heterozygous, compoound heterozygous	missense, nonsense, deletion, duplication	p.R355X, p.A443G, p.E229K, c.1410-1422del, c.1546-1555					gene sequencing
Milla, et al	2013	Survey of familial glaucoma shows a high incidence of cytochrome P450, family 1, subfamily B, polypeptide 1 (CYP1B1) mutations in non-consanguineous congenital forms in a Spanish population	cross-sectional	PCG and JOAG	292				all individuals had family history of glaucoma or OHT	CYP1B1 and MYOC	homozygous, heterozygous, compoound heterozygous	missense, frameshift	MYOC: p.V426F, p.E352K; CYP1B1: p.R355fs*69, p.T404fs*30, p.G61E, p.R368H, p.A443G, p.D449fs*6, p.E229K				MYOC mutations in 1/25 (4%)with PCG, 1/21 (4.7%)with JOAG; CYP1B1 mutations in 9/25 (36%) with PCG, 2/21 (9.5%)with JOAG, 2/4 (50%) with ARS	gene equencing
Mimiwati, et al	2014	Identification of MYOC gene mutation and polymorphism in a large Malay family with juvenile-onset open angle glaucoma	case series	JOAG	11	25.8	years	0.828	11 affected probands all from 1 family of 122 individuals	MYOC	heterozygous	missense	p.N480K		0.828		9/11 of the affected probands had that mutation; additionally, 6 probands had mutation but hadn't developed glaucoma yet	gene sequencing
Mohanty, et al	2013	Screening of the LTBP2 gene in a north Indian population with primary congenital glaucoma	cross-sectional	PCG	54	1.67	years	0.703	no consanguinity or family history	LTBP2					0		No pathogenic variants were identified in the LTBP2 gene in our cohort of patients	gene sequencing	0
Morissette, et al	1995	A common gene for juvenile and adult-onset primary open-angle glaucomas confined on chromosome 1q.	observational familial study	JOAG	142	29.7	years		all members of family	GLC1A		recombination	recombination between D1S445 and D1S416/D1S480	0.678				haplotype and linkage analysis at gene	of 69 carriers of haplotype, 40 had glaucoma
Narooie-Nejad, et al	2009	Loss of function mutations in the gene encoding latent transforming growth factor beta binding protein 2, LTBP2, cause primary congenital glaucoma	case series	PCG	11	0.56	years		from 2 families with consanguinity	LTBP2	homozygous	frameshift	p.Ser472fsX3 and p.Tyr1793fsX55					whole genome autozygosity mapping	LTBP2 expression was shown in human eyes, including the trabecular meshwork and ciliary processes that are thought to be relevant to the etiology of PCG
Narooie-Nejad, et al	2009	Genotyping results of Iranian PCG families suggests one or more PCG locus other than GCL3A, GCL3B, and GCL3C exist	cross-sectional	PCG	19	0.38	years	0.526	consanguinity in 68.4%	CYP1B1 and MYOC	homozygous				0.421		8/19 were CYP1B1 mutation carriers; 0 had MYOC mutations	gene sequencing, linkage analysis	Iranian population
Ohtake, et al	2000	Novel compound heterozygous mutations in the cytochrome P4501B1 gene (CYP1B1) in a Japanese patient with primary congenital glaucoma	case series	PCG	4	0.22	years	0.5		CYP1B1	compound heterozygous	missense, frameshift	p.V364M, A two base-pair insertion (AT) at the third nucleotide of codon 324 in exon 2 in one allele, leading to frameshift mutations and premature chain termination		0.25		3/4 patients had CYP1B1 mutatons	gene sequencing	Japanese patients
Ohtake, et al	2003	Phenotype of cytochrome P4501B1 gene (CYP1B1) mutations in Japanese patients with primary congenital glaucoma	cross-sectional	PCG	66					CYP1B1	homozygous and compound heterozygous	missense, nonsense, frameshift	see paper		0.167		11 patients had CYP1B1 mutation in both alleles; 21 had no mutation; The mean age at onset was 1.7 months in the mutation group and 3.1 months in the no mutation group, and the male:female ratio was 6:5 in the mutation group and 19:2 in the no mutation group	gene equencing
Pael, et al	2019	The Oculome Panel Test: Next-Generation Sequencing to Diagnose a Diverse Range of Genetic Developmental Eye Disorders	cross-sectional	unspecified	277					TESTING	TESTING	TESTING	TESTING				diagnostic yield of Oculome panel test for ASDA and glaucoma was 24.8%; Twenty-eight of the 113 patients were found to have pathogenic variants in 10 different genes (24.8%). Eleven showed biallelic (homozygous or compound heterozygous) mutations in CYP1B1; Ten patients demonstrated dominant mutations in FOXC1; of these, 2 were whole gene deletions and 1 was a whole gene duplication (structural v…	panel	Oculome panel contained 59 genes specific to ASDA
Panicker, et al	2004	Correlations of genotype with phenotype in Indian patients with primary congenital glaucoma	cross-sectional	PCG	146				patients were from 138 pedigrees	CYP1B1	homozygous	missense, frameshift	frameshift, p.G61E, p.P193L, p.E229K, p.R368H, p.R390C				percentages of severe phenotypes associated with various mutations in at least one eye were: frameshift, 100%; G61E, 66.7%; P193L, 62.5%; E229K, 80%; R368H, 72%; R390C, 83.3%	gene sequencing
Passan, et al	2019	Association of TNF-α gene alterations (c.-238G>A, c.-308G>A, c.-857C>T, c.-863C>A) with primary glaucoma in north Indian cohort	case-control	PCG	320					TNF-alpha	heterozygous	missense	c.308A-->G, c.863C-->A				odds ratio of PCG cases wit this mutation vs controls = 2.62 (308 mutation); 2.64 for 863 mutation	gene sequencing	**good paper
Plasilova, et al	1999	Identification of a single ancestral CYP1B1 mutation in Slovak Gypsies (Roms) affected with primary congenital glaucoma	cross-sectional	PCG	43				from 26 families	CYP1B1	homozygous	missense	p.E378K		1		this mutation found in all the families	gene sequencing	Slovak Gypsie (Roms) population; indicates a founder effect	E378K
Protas, et al	2017	Mutations of conserved non-coding elements of PITX2 in patients with ocular dysgenesis and developmental glaucoma	cross-sectional	PCG	5				from a 4 generation pedigree with autosomal dominant ASD (iris hypoplasia, correctopia and posterior embryotoxon)	PITX2	heterozygous	deletion	del of chr4:84977588-110877045 that included PITX2 gene					WES	excised the orthologous DNA in zebrafish using the CRISPR/Cas9 system and found reduced pitx2 expression during development and a mild ocular phenotype
Pyatla, et al	2022	Multi-Allelic Interactions of Glaucoma and Anterior Segment Dysgenesis-Associated Genes in the Pathogenesis of Primary Congenital Glaucoma	case-control	PCG	586					FBN1, HMX1, LMX1B, MAF, PITX3, PRDM5, RAX, SIX1, SIX6, SLC4A11, SOX2, TRIM44, VAX1 and WT1	see paper	see paper	see paper		0.209		dentified 71 novel and rare pathogenic variants in 123 (20.9%) PCG cases across the ASD genes: FBN1, HMX1, LMX1B, MAF, PITX3, PRDM5, RAX, SIX1, SIX6, SLC4A11, SOX2, TRIM44, VAX1 and WT1; variants were either absent or rarely observed in our controls and global databases; detected co-occurrence of pathogenic variants between ASD and PCG candidate genes in 63 cases (10.75%) indicating potential mul…	panel	panel of genes in gene column
Qiao, et al	2021	Screening and Functional Analysis of TEK Mutations in Chinese Children With Primary Congenital Glaucoma	cross-sectional	PCG	200	9.55	years	0.727		TEK	heterozygous	missense, nonsense	p.R1003H, p.M131I, p.L504P, p.M228V, p.L888P, p.H52R, p.P244S, p.AB41V, p.H494Y, p.C264F, p.Y1024X	Bilateral glaucoma was least common in individuals with TEK (9/12, 75.0%) and NF1 variants (1/2, 50%)	0.055		In this study, 5.5% of PCG patients carried rare or novel variants of TEK (Table 2). Of the carriers, 13 out of 19 (68.4%) exhibited clinically identifiable glaucoma phenotypes starting from 9.5 months after birth on average	gene equencing
Ramprasad, et al	2005	Genetic homogeneity for inherited congenital microcoria loci in an Asian Indian pedigree	case series	PCG	24					MYOC	homozygous	missense	p.Q48H		0.333		5 of 15 members with microcoria had glaucoma and a MYOC mutation	gene sequencing	all part of a family with congenital microcoria
Rauf, et a l	2020	Novel mutations in LTBP2 identified in familial cases of primary congenital glaucoma	case series	PCG	9				from 3 consanguineous families	LTBP2	homozygous	missense, frameshift	p.D1010N, p.Q1143Rfs*35, and p.C1757Y					gene sequencing, linkage analysis	Pakistani families
Rauf, et al	2016	A spectrum of CYP1B1 mutations associated with primary congenital glaucoma in families of Pakistani descent	cross-sectional	PCG	23	9.73	years	0.565	study of mutations in consanguinous families in Pakitan	CYP1B1	homozygous	missense, insertion, deletion, duplication, missense, frameshift	see paper for list of all 11 changes noted			LOD scores reported (range from 0.82-5.28 for various mutations)		gene sequencing
Reddy, et al	2003	Identification of R368H as a predominant CYP1B1 allele causing primary congenital glaucoma in Indian patients	cross-sectional	PCG	146			0.57	20% of cases were familial, consanguinity in 48.5% of families	CYP1B1	homozygous and compound heterozygous	missense, insertion	376insA, 528G→A, 923C→T, 959G→A, 1449G→A, and 1514C→T (most prominent mutation = p.R368H)		0.308		45/146 (30.8%) were positive for one of those 6 CYP1B1 mutations	gene sequencing	Indian population with allelic heterogeneity for PCG with most common allele = p.R368H
Reddy, et al	2004	Mutation spectrum of the CYP1B1 gene in Indian primary congenital glaucoma patients	cross-sectional	PCG	64	0.01	years		consanguinity in 2/3 of cases	CYP1B1	homozygous and compound heterozygous	missense, frameshift, deletion	g.3905del23bp; g.7900-7901delCG, A115P, M132R, Q144P, S239R, G466D		0.375		CYP1B1 was involved in 37.50% (24/64) cases and homozygosity of the mutant allele was seen in 29.68% (19/64) and compound heterozygosity in 3.12% (2/64) of the cases	gene sequencing	Indian patients
Reddy, et al	2005	Myocilin gene implicated in primary congenital glaucoma	case series	PCG	4					MYOC	heterozygous	missense	p.Q48H				1 patient was double heterozygous for CYP1B1 mutation and aforementioned MYOC mutation; another 3 patients were heterozygous for aforementioned MYOC mutation but no CYP1B1 mutation --> digenic mode of PCG inheritence that may rely on CYP+MYOC or MYOC + other unidentified locus	gene se
Reis, et al	2016	Analysis of CYP1B1 in pediatric and adult glaucoma and other ocular phenotypes	case-control	PCG	158				all probands had family history of mutation	CYP1B1	homozygous and heterozygous	deletion, missense	c.1064_1076del and others				Homozygous or compound heterozygous mutations in CYP1B1 were identified in a high proportion of probands with PCG (2/8; 25%)	gene sequencing
Reis, et al	2022	Axenfeld-Rieger syndrome: more than meets the eye	retrospective cohort	PCG and JOAG	128					PITX2 and FOXC1	heterozygous	deletion, missene, premature termination codon generation	see paper for exact mutations	72% for PITX2 and 66% for FOXC1			of patients with PITX2 mutations, 12.2% had glaucoma onset < 2, 21.6% had onset between 2-10; 12.% had onset 11-20; of patients with FOXC1 mutations, 43.6% had onset < 2, 13.2% had onset between 2-10, 5.3% had onset between 11-20	gene sequencing
Richards, et al	1994	Mapping of a Gene for Autosomal Dominant Juvenile-Onset Open-Angle Glaucoma to Chromosome I q	case series	JOAG	16	11.5	years	0.5	from 1 family with autosomal dominant JOAG (16 affected of 31 total)	chromosome 1q genes	heterozygous	recombination	see paper			lod score of 8.38 at a recombination fraction of zero for marker D1S210. A		linkage analysis	Analysis of recombinant haplotypes suggests a total inclusion region of about 14 cM between markers D1S194 and D1S218 at lq21-q31.
Senthil, et al	2022	Comparison of Anterior Segment Abnormalities in Individuals With FOXC1 and PITX2 Variants	cross-sectional	glaucoma associated with non-acquired ocular anomalies	61	13	years	0.46		FOXC1 and PITX2				0.72			75% of those with FOXC1 mutations had glaucoma; 68% of those with PITX2 mutations had glaucoma	patients already in genetic repository	no significant difference in the prevalence of glaucoma between individuals with FOXC1 and those with PITX2 variants; However, the median age at diagnosis of glaucoma for FOXC1 was 4 years (range, 0–71 years), whereas the median age at diagnosis of glaucoma for PITX2 was 17 years (range, 3–48 years)
Sheffield, et al	1993	Genetic linkage of familial open angle glaucoma to chromosome 1q21-q31	case series	JOAG	37					chromosome 1q genes	heterozygous	recombination	see paper			6.5 at D1S212 locus		linkage analysis	all part of a family with autosomal dominant JOAG
Sheikh, et al	2014	Mutational spectrum of the CYP1B1 gene in Pakistani patients with primary congenital glaucoma: novel variants and genotype-phenotype correlations	cross-sectional	PCG	20				from 20 families	CYP1B1	homozygous and compound heterozygous	missense, deletion, insertion, frameshift	p.R390H, p.A330F		0.5		Ten out of 20 families (50%, 10/20) showed homozygosity with CYP1B1-linked short tandem repeat (STR) markers; p. R390H was the most frequently found mutation in five families (50%, 5/10), whereas c.868_869insC, p.E229K, and p.A115P were found once in three families. Two novel mutations, a missense mutation (p.G36D) and an in-frame deletion mutation (p.G67-A70del), were segregated with disease phe…	gene sequencing, linkage analysis	Pakistani families
Shimizu, et al	2000	Age-dependent prevalence of mutations at the GLC1A locus in primary open-angle glaucoma	cross-sectional	JOAG	74	43	years		study of 23 different families	TIGR and MYOC	heterozygous	missense	see paper for exact mutations				33% of families vs JOAG had these mutations vs 0% of dult POAG families had these mutations vs 31% of families with both JOAG and POAG had these mutations; these mutations were in 36% of JOAG probands vs 4% of adult POAG probands	gene sequencing
Siggs, et al	2019	Prevalence of FOXC1 Variants in Individuals With a Suspected Diagnosis of Primary Congenital Glaucoma	cross-sectional	PCG	131			0.557		FOXC1	heterozygous	see paper	see paper		0.071		In total, FOXC1 variants accounted for 6 of 84 participants (7.1%) in the Australian cohort or 6 of 104 participants (5.8%) when including those whose conditions were explained by variants in CYP1B1	gene sequencing	Australian patients
Siggs, et al	2020	Biallelic CPAMD8 Variants Are a Frequent Cause of Childhood and Juvenile Open-Angle Glaucoma	cross-sectional	PCG and JOAG	268	9.22	years	0.558		CPAMD8	homozygous	missense, duplication, insertion	see paper for exact mutations	0.818	0.038			WES, microarray	**good paper; biallelic CPAMD8 variants in 5.7% (5/88) of probands with childhood glaucoma and 2.1% (2/96) of probands with juvenile open-angle glaucoma
Simoes, et al	2017	CYP1B1 mutational screening in a Portuguese cohort of primary congenital glaucoma patients	cross-sectional	PCG	30				4 (13.3%) had a family history of PCG, 1 of those was parental consanguinity	CYP1B1	homozygous and compound heterozygous	missense, nonsense, frameshift	A179RfsX18 frameshif and p.E378K most common; also R355HfsX69, T404SfsX30, and R468_S476dup., D449MfsX8, L378Q, P437L, and R444X		0.733		10 had homozygous, 12 had compound heterozygous mutations; The number of patients with bilateral disease was significantly higher in the group of patients with CYP1B1 mutations (100.0 vs. 62.5%, p = 0.014), as well as the mean IOP at diagnosis (34.64 vs. 29.73 mm Hg, p = 0.034). Sex, family history, number of surgeries, mean IOP after surgery, corneal diameter and C/D ratio were similar between t…	gene sequencing
Sitorus, et al	2003	CYP1B1 gene analysis in primary congenital glaucoma in Indonesian and European patients	cross-sectional	PCG	21				no family history	CYP1B1	homozygous and compound heterozygous	missense, deletion	V364M, S215I, E281X, and two deletions (1407del12bp, 1410del13bp)		V364M mutation was identified in three of 12 index cases originating from Indonesia (25.0%)			gene sequencing
Soley, et al	2003	Primary congenital glaucoma: a novel single-nucleotide deletion and varying phenotypic expression for the 1,546-1,555dup mutation in the GLC3A (CYP1B1) gene in 2 families of different ethnic origin	case series	PCG	4	6.5	years	0.75		CYP1B1	homozygous	deletion, duplication	c.622-625, 622delC; c.1546-1555dupTCATGCCCACC					gene sequencing
Song, et al	2019	Compound heterozygous mutations in CYP1B1 gene leads to severe primary congenital glaucoma phenotype	cross-sectional	PCG	13	0.25	years	0.923	no family history	CYP1B1	compound heterozygous	missense	p.R390H, p.A330F		0.077			gene sequencing	severe glaucomatous phenotype thought to be associated with compound heterozygous mutations
Souzeau, et al	2015	CYP1B1 copy number variation is not a major contributor to primary congenital glaucoma	cross-sectional	PCG	50			0.6	family history of PCG was present in four patients; three had affected siblings and one had an affected parent	CYP1B1	homozygous	CNV (insertions, deletions, duplications)			0			Multiplex Ligation-dependent Probe Amplification for CNV	92% diagnosed before age 3; CYP1B1 copy number variation is not a major contributor to primary congenital glaucoma in Australian cases
Souzeau, et al	2015	Occurrence of CYP1B1 Mutations in Juvenile Open-Angle Glaucoma With Advanced Visual Field Loss	case-control	JOAG	160	31	years	0.544	posiive family history in 73.1%	CYP1B1	homozygous and compound heterozygous	missense, frameshift, nonsense	p.W57*, p.Y81N, p.A179Rfs*18, p.E229K, p.A237E, p.R290Pfs*37, p.R368H, p.E387K		0.068		7 different pathogenic variants among 8 of 118 patients with advanced JOAG (6.8%) but none among the patients with nonadvanced JOAG; The allele frequency among the patients with advanced JOAG (11 in 236 [4.7%]) was higher than among our controls (1 in 160 [0.6%]; P = .02; odds ratio, 7.8 [95% CI, 0.02-1.0]); ndividuals with CYP1B1 pathogenic variants, whether heterozygous or homozygous, had worse…	gene equencing
Souzeau, et al	2017	Glaucoma spectrum and age-related prevalence of individuals with FOXC1 and PITX2 variants	retrospective cohort	PCG	53	13.5	years	0.472	83% had a history of glaucoma	FOXC1 and PITX2	heterozygous	missense, frameshift, nonsense	see paper	0.585			overall prevalence of glaucoma in carriers of eithr gene was 58.5% and was similar for both genes (53.3% for FOXC1 vs 60.9% for PITX2, P=0.59); the median age at glaucoma diagnosis was significantly lower in FOXC1 (6.0±13.0 years) compared with PITX2 carriers (18.0±10.6 years, P=0.04); The penetrance at 10 years old was significantly lower in PITX2 than FOXC1 carriers (13.0% vs 42.9%, P=0.03) but…	patients already in genetic repository
Stingl, et al	2021	First Results from the Prospective German Registry for Childhood Glaucoma: Phenotype-Genotype Association	prospective cohort	glaucoma associated with non-acquired ocular anomalies, JOAG, PCG	29	1.8	years	0.36	consanguinity in 14% of cases	CYP1B1, SOX11, TEK, CRYBB3, FOXC1, GJA8, LTBP2	homozygous and heterozygous	missense, frameshift	see paper		0.13		CYP1B1 (30%) and TEK (10%) mutations were found in primary childhood glaucoma patients. In secondary childhood glaucoma cases, alterations in CYP1B1 (25%), SOX11 (13%), FOXC1 (13%), GJA8 (13%) and LTBP2 (13%) were detected	WES, panel	5.6%panel = Main Childhood Glaucoma Gene Panel of 23 genes
Stoilov, et al	2002	Molecular genetics of primary congenital glaucoma in Brazil	cross-sectional	PCG	52				amily history of PCG was established in 27 (51.9%) individuals; Parental consanguinity was reported in 14 (26.9%) individuals	CYP1B1	homozygous, heterozygous, compoound heterozygous	missense, deletion, nonsense	see paper		0.5		Eleven mutations, four of which are novel, were observed in 26 (50%) individuals. A new frameshift mutation (4340delG) was observed in 20.2% of all individuals screened. These individuals had early-onset, bilateral glaucoma that necessitated multiple surgical interventions. CYP1B1 mutations were twice as frequent in affected individuals of European descent as in individuals of African descent	gene sequencing	Brazil population
Stoilova, et al	1997	Identification of a new 'TIGR' mutation in a family with juvenile-onset primary open angle glaucoma	case series	JOAG	12			0.25	all part of a 6 generation family with JOAG	MYOC	heterozygous	missense	p.Q337R					gene sequencing
Stoilova, et al	1998	Novel TIGR/MYOC mutations in families with juvenile onset primary open angle glaucoma	case series	JOAG					from 4 Caucasian pedigrees with autosomal dominant glaucoma	MYOC	heterozygous	missense	p.D380A, p.S502P, p.P370L					gene sequencing, linkage analysis
Suri, et al	2008	Screening of common CYP1B1 mutations in Iranian POAG patients using a microarray-based PrASE protocol	cross-sectional	JOAG	21	25.5	years			CYP1B1	homozygous and compound heterozygous	missense	G61E, R368H, R390H, and R469W		0.111			gene equencing	Iranian population
Suri, et al	2009	Variable expressivity and high penetrance of CYP1B1 mutations associated with primary congenital glaucoma	cross-sectional	PCG	56				from 40 families	CYP1B1	homozygous and compound heterozygous	missense, frameshift, nonsense	p.G61E, p.R390H, p.R368H, p.R469W, p.E229K, p.F445S, p.Q37X, p.T404fs, p.M503fs,				Among the 178 apparently unaffected family members, 20 subjects from 12 families were observed to harbor 2 CYP1B1 mutations, suggesting an average penetrance of 73% for all the mutations; Penetrance was 50% in the subset of families with incomplete penetrance; Ophthalmologic examination on 14 of the 20 apparently nonpenetrant individuals showed that 8 subjects were affected with juvenile open-ang…	gene sequencing
Suri, et al	2009	Sex Bias in Primary Congenital Glaucoma Patients with and without CYP1B1 Mutations	cross-sectional	PCG	104			0.613		CYP1B1							incidence of PCG was higher in male subjects (P=0.03). Similarly, PCG incidence was higher in male patients among cases without CYP1B1 mutations (P=0.013) and in male subjects among familial cases without CYP1B1 mutations (P=0.05). Notably, there was no significant difference between PCG incidence in males and females harboring CYP1B1 mutations (P=0.30); notable difference in mean age at presenta…	patients already in genetic repository	Iranian population
Tanwar, et al	2009	Identification of four novel cytochrome P4501B1 mutations (p.I94X, p.H279D, p.Q340H, and p.K433K) in primary congenital glaucoma patients	cross-sectional	PCG	23					CYP1B1	homozygous and compound heterozygous	missense, nonsense	see paper		0.304			gene sequencing	disease phenotype of patients with CYP1B1 mutations was more severe compared with the clinical phenotype of patients negative for CYP1B1 mutations
Tanwar, et al	2009	Mutation spectrum of CYP1B1 in North Indian congenital glaucoma patients	case-control	PCG	100					CYP1B1	homozygous and compound heterozygous	missense, nonsense	termination at 223 [Ter@223], Gly61Glu, Pro193Leu, Glu229Lys, Arg368His, and Arg390Cys		0.46		23/50 had CYP1B1 mutaions in mutation column; Ter@223 was found in 18%, p.R390H in 16%, and p.R368H in 8% of cases	gene equencing	gene sequencing specifically for 6 mutations; North Indian population (the R368H mutation is more common in south india)
Tanwar, et al	2010	Mitochondrial DNA analysis in primary congenital glaucoma	case-control	PCG	75					mitochondrial genes		missense	see paper				see paper for many genes that were mutated in PCG cases but not controls (high RR)	whole mitochondrial genome sequencing	found that over half of patients had mtDNA changes associated with elevated ROS prodution --> hypothesized dysfunction and free radicals --> damage to trabecular meshwork --> RGC death
Tehreem, et al	2022	Mutation screening of the CYP1B1 gene reveals thirteen novel disease-causing variants in consanguineous Pakistani families causing primary congenital glaucoma	cross-sectional	PCG	44	10	years		from 25 consanguineous families	CYP1B1	homozygous and compound heterozygous	missense, frameshift	p.G211Rfs*13; p.L97Afs*127; p.R222Pfs*2; p.V254Gfs*73; p.L264Afs*63; p.R153G; p.S172R; p.V241E; p.L247Q; p.F421L; p.D242H		0.44		equence variants segregating with disease phenotype in homozygous or compound heterozygous form in eleven out of 25 analyzed families	gene sequencing	Pakistani families
Titheradge, et al	2014	Axenfeld-Rieger syndrome: further clinical and array delineation of four unrelated patients with a 4q25 microdeletion	case series	PCG	2	0	years	0		PITX2 and ARX	heterozygous	deletion, duplication	4q25q27 delection, p21.3p22.1 duplication					G-band cytogenic analysis on cultured blood lymphocytes and DNA microaray analysis	both associated with Axenfeld-Rieger syndrome
Tran, et al	2019	Primary congenital glaucoma in Vietnam: analysis and identification of novel CYP1B1 variants	cross-sectional	PCG	85				no consanguinity	CYP1B1		missense, frameshift	(p.L27Q, p.Q86K, p.A133T, p.D218H, p.D242N, p.G365E, p.L191Sfs*6)		0.165		Mutation of CYP1B1 was found in totally 14/85 PCG patients (16.47%), 12 patients with point mutations and 2 with complete CYP1B1 deletion	gene sequencing	Vietnamese patients
Villalba, et al	2022	Diagnostic yield of next generation sequencing gene panel assays for early-onset glaucoma in an ethnically diverse population	retrospective cohort	unspecified	118					TESTING	TESTING	TESTING	TESTING		0.19		in 22 (19%) a causative variant was identified. Diagnostic yield varied by age of onset: of 60 patients with onset at <3 years of age, 19 (32%) had such variants identified. In contrast, of 58 patients with later-onset glaucoma, 3 (5%) had said variants identified (P = 0.0003)	next generation sequencing panels	Other metrics that increased diagnostic yield were presence of additional ocular anomalies (P = 0.0092) and identifying ethnicity as White (compared with non-White, P = 0.0001)
Villalba, et al	2022	Diagnostic yield of two gene panel assays for nonacquired childhood anterior segment diseases	retrospective cohort	unspecified	105					TESTING	TESTING	TESTING	TESTING		0.145		6 patients underwent the EOG gene panel, 11 (14.5%) had pathogenic or likely pathogenic variants identified. Among 28 glaucoma patients with onset < 3 years of age, 9 (32%) had such variants identified. In contrast, among 48 patients with later onset, 2 (4.2%) had said variants identified (P = 0.0015)	Early Onset Glaucoma gene panel (39 genes)	Having a positive family history of glaucoma did not increase the likelihood of identifying pathogenic variants
Vincent, et al	2002	Digenic inheritance of early-onset glaucoma: CYP1B1, a potential modifier gene	cross-sectional	JOAG	60	30.5	years	0.5167	positive family history in 13.3%	CYP1B1, MYOC, PITX2	homozygous and compound heterozygous	missense, frameshift	see paper				MYOC mutations were detected in 8 (13.3%) of the 60 individuals, CYP1B1 mutations were detected in 3 (5%) of the 60 individuals, and no PITX2 mutations were detected	gene sequencing	mean age at onset of carriers of the MYOC mutation alone was 51 years (range 48–64 years), whereas carriers of both the MYOC and CYP1B1 mutations had an average age at onset of 27 years (range 23–38 years) (P=.001) --> CYP1B1 may act as a modifier of MYOC expression and that these two genes may interact through a common pathway
Wang, et al	2018	Phenotypic Variation in a Four-Generation Family with Aniridia Carrying a Novel PAX6 Mutation	case series	PCG	13	6.66	years	0.769	part of 1 4-generation family	PAX6	heterozygous	nonsense	p.I190SfsTer17					gene equencing	patients had familial aniridia too
Waryah, et al	2013	The novel heterozygous Thr377Arg MYOC mutation causes severe Juvenile Open Angle Glaucoma in a large Pakistani family	case series	JOAG	8	23.63	years	0.75	all part of 1 family with autosomal dominant JOAG	MYOC	heterozygous	missense	p.T377R					gene sequencing	Pakistani family
Waryah, et al	2019	Two novel variants in CYP1B1 gene: a major contributor of autosomal recessive primary congenital glaucoma with allelic heterogeneity in Pakistani patients	cross-sectional	PCG	51			0.529	from 11 consanguineous families	CYP1B1	homozygous and compound heterozygous	missense, nonsense	p.R390H, p.P437L, p.L13X, p.P350T, p.V364M		0.64		5 different CYP1B1 variants in 7 families (7/11; 64%	gene equencing	Pakistani families
Wei, et al	2011	Pro370Leu myocilin mutation in a Chinese pedigree with juvenile-onset open angle glaucoma	case series	JOAG	22	17	years	0.5	from 1 pedigree with autosomal dominant JOAG	MYOC	heterozygous	missense	p.P370L					gene equencing	severe JOAG phenotype:high intraocular pressure (mean IOP of 34.18±2.97 mmHg), and poor response to pharmacological treatment (87.5% of the patients required filtering surgery)
Wiggs, et al	1995	Clinical features of five pedigrees genetically linked to the juvenile glaucoma locus on chromosome 1q21-q31	case series	JOAG	23	18.5	years		autosomal inheritance shown in 23 individuals from 5 families	chromosome 1q genes	heterozygous	recombination	see paper			range from 4.1-6.23 at various loci		haplotype and linkage analysis at gene	this mutation effect is generally phenotypicaly homogenous; severely elevated IOP in some patients may be due to predisposing gene
Wiggs, et al	2020	CPAMD8, a New Gene for Anterior Segment Dysgenesis and Childhood Glaucoma	cross-sectional	PCG and JOAG	286					CPAMD8	homozygous				0.039				In this study of 286 Australian childhood glaucoma patients, CPAMD8 mutations were identified in 3.9% of patients with a diagnosis of congenital glaucoma and 1.4% of cases with a diagnosis of juvenile glaucoma
Willoughby, et al	2004	Defining the pathogenicity of optineurin in juvenile open-angle glaucoma	cross-sectional	JOAG	66	28.7	years	0.621		MYOC and OPTN	heterozygous	missense	see paper				M98K was seen in 6 (9.1%) of 66 JOAG patients, 8 (16.3%) of 49 POAG patients, and 3 (3.9%) of 101 control subjects, with the POAG M98K carrier frequency significantly different from the control (P = 0.02); association of OPTN mutation H486R with severe JOAG; potential modifying effect of OPTN on MYOC mutations	gene sequencing
Wirtz, et al	2010	Association of POAG Risk Factors and the Thr377Met MYOC Mutation in an Isolated Greek Population	cross-sectional	JOAG	531	16	years		part of an isolated Greek village where 376/531 villagers were linked to one pedigree and 65/531 had glaucoma and 27/531 had same mutation	MYOC	homozygous	missense	p.T377M		0.14			gene sequencing	analysis of 531 villagers in an isolated Greek population, 65 with POAG (376 members were linked to a single pedigree)
Yang, et al	2009	Investigation of CYP1B1 mutations in Chinese patients with primary congenital glaucoma	case-control	PCG	41	4.8	years	0.666	no family history of glaucoma or consanguinity in all 41 patients	CYP1B1	homozygous and compound heterozygous	missense, deletion	g.4531_4552del22bp, g.4633delC, p.S336Y, and p.I471S; R469W and R390H		0.146		CYP1B1 mutations in 6/41 (14.6%) of patients and R390H mutation in 4/41 (9.8%) of patients; no mutations identified in any controls	gene sequencing	Chinese population
Yang, et al	2017	Candidate Gene Analysis Identifies Mutations in CYP1B1 and LTBP2 in Indian Families with Primary Congenital Glaucoma	cross-sectional	PCG	8	4.125	years	0.625	3/8 individuals had affected siblings; none had affected parents	CYP1B1 and LTBP2	homozygous	missense, nonsense	c.1405C>T, p.R469W; c.1397G>T, p.G466V; c.1198C>T, p.P400S; and c.1103G>A, p.R368H in CYP1B1 and c.2421G>A, p.W807X in LTBP2				molecular diagnosis was determined in 24.7% (125/506 who underwent genetic testing). The diagnostic yield was 37.6% (83/221) in probands with childhood glaucoma and 14.7% (42/285) in probands with early onset glaucoma	WES, gene sequencing	12.5% prevalence in LTBP2 in india
Yazdani, et al	2016	Phenotype and Genotype Correlation in Iranian Primary Congenital Glaucoma Patients	cross-sectional	PCG	17	0.09	years	0.588	Eight (47%) subjects were the result of consanguineous marriage and 3 (17.6%) patients had family history of PCG	CYP1B1	homozygous and compound heterozygous	missense, frameshift, nonsense	p.Y81X, p.R390H, p.E229K, p.P289F, p.G329V, p.R368C, p.G61E, p.G61E-V397fs		0.588		8 mutations were identified in 10 patients. The disease became manifest earlier than 1 month of age in 9 of 10 (90%) cases with, as compared with 2 of 7 (28.6%) patients without mutations (P=0.035). Baseline IOP was 29.3±6.5 mm Hg in the mutation-positive group versus 17.6±3.7 mm Hg in subjects without mutations (P<0.001). Patients with mutations also had significantly higher IOP throughout follo…	gene equencing
Young, et al	2020	SVEP1 as a Genetic Modifier of TEK-Related Primary Congenital Glaucoma	cross-sectional	PCG	8				8 families with PCG and TEK variants	TEK and SVEP1	heterozygous	missense, nonsense, deletion	p.V188G, p.Y904*, p.G1035R, p.G136V, p.P244R, p.pY193C, p.V497_I541del, p.A841V in TEK; p.R997C in SVEP1				1 family that also had SVEP1 mutation had worse penetrance and severity --> SVEP1 may be a modifier of disease expressivity	WES, gene sequencing
Zenteno, et al	2008	Contribution of CYP1B1 mutations and founder effect to primary congenital glaucoma in Mexico	cross-sectional	PCG	30			0.567	10% of cases had siblings with PCG	CYP1B1	homozygous	missense	p.E378K		0.0667			gene sequencing	all cases were Mexican patients diagnosed before age 3; 2/30 had that mutation with the same haplotype (indicaets common origin of allele), the rest had no mutations
